# Supplementary material for: App-based interventions for the prevention of postpartum depression: a systematic review and meta-analysis
Source: BMC Pregnancy Childbirth. 2023 Jun 14;23:441. doi: 10.1186/s12884-023-05749-5 (PMC10265566; doi:10.1186/s12884-023-05749-5)
Supplement: Supplementary file 1 — Additional file 1: Supplementary Table 1. The search strategies and terms. [file 12884_2023_5749_MOESM1_ESM.xls]

## Sheet: Sheet1
Supplementary table 1 The search strategies and terms
PubMed
"depression, postpartum"[MeSH]
((postpartum[tiab] OR (post partum[tiab]) OR postnatal[tiab] OR (post natal[tiab]) OR puerper*[tiab])) AND (depress*[tiab] OR dysthymi*[tiab] OR "adjustment disorder*"[tiab] OR "mood disorder*"[tiab] OR "affective disorder*"[tiab] OR "affective symptom*"[tiab])
#1 OR #2
Internet[MeSH]
internet*[tiab] OR webbased[tiab] OR website*[tiab] OR webinar*[tiab] OR online[tiab] OR technology-based[tiab] OR technologybased[tiab]
software*[MeSH]
"Computer Software"[tiab] OR Software*[tiab] OR computer*[tiab] OR "Software Tool*"[tiab] OR "Computer Application* Software"[tiab] OR "Computer Program*"[tiab] OR "Computer Programming"[tiab]
computer[tiab] OR laptop*[tiab] OR "cell phone*"[tiab] OR "smart phone*"[tiab] OR ipad[tiab]
"multimedia"[MeSH]
"multimedia"[tiab]
"Therapy, Computer-Assisted"[MeSH]
"Computer-Assisted Therapy"[tiab] OR "Computer Assisted Therapy"[tiab] OR "Computer-Assisted"[tiab] OR "Computer Assisted"[tiab] OR computer[tiab]
eCBT[tiab]
cCBT[tiab]
#4 OR #5 OR #6 OR #7 OR #8 OR #9 OR #10 OR #11 OR #12 OR #13 OR #14
(((((((randomized controlled trial[pt]) OR controlled clinical trial[pt])OR randomized[tiab]) OR placebo[tiab]) OR drug therapy[sh]) OR randomly[tiab]) OR trial[tiab]) OR groups[tiab]
animals [MeSH] NOT humans [MeSH]
#16 NOT #17
#3 AND #15 AND #18
PsycINFO
exp Postpartum depression/
((postpartum or post partum or postnatal or post natal or puerper*) adj3 (depress* or dysthymi* or "adjustment disorder*" or "mood disorder*" or "affective disorder*" or "af- fective symptom*")).ti,ab.
1 or 2
internet/ or exp electronic communication/
exp Computer Software/
cellular phones/ or exp mobile divices/
online therapy/
exp computer assisted therapy/ or exp computer mediated communication/
(internet* or webbased or website* or webinar* or online or technology-based or technologybased).tw.
(software or app or apps or application* or computer* or computer program or computer programming or computer application software or software tool or laptop* or cell* phone* or smart phone* or ipad).tw.
(multimedia* or eCBT or CBT).tw.
or/4-11
experimental design/ or clinical trials/ or "Treatment Outcome/Clinical Trial".md. or (clin- ical trial or ((singl* or doubl* or trebl* or tripl*) adj3 (mask* or blind*)) or latin square or placebo* or random*).tw. or trial.ti.
3 and 12 and 13
CENTRAL
#1MeSH descriptor: [Depression, Postpartum] explode all trees
#2(postpartum or post partum or postnatal or post natal or puerper*) near/3 (depress* or dysthymi* or "adjustment disorder*" or "mood disorder*" or "affective disorder*" or "affective symptom*")
#3{or #1-#2}
#4MeSH descriptor: [Internet] explode all trees
#5internet* or webbased or website* or webinar* or online or on-line or (technology based) or technologybased
#6MeSH descriptor: [Software] explode all trees
#7(computer software) or software* or computer* or (software tool*) or (computer application* software") or (computer program*) or (computer programming)
#8laptop* or (cell* phone*) or (smart phone*) or ipad
#9 MeSH descriptor: [Multimedia] explode all trees
#10multimedia*
#11 MeSH descriptor: [Therapy, Computer-Assisted] explode all trees
#12 (computer-assisted or computer assisted) near/3 (therapy)
#13 eCBT
#14 CCBT
#15{or #4-#14}
#16#3 and #14
CINAHL
S39: S3 and S27 and S38
S38: S28 or S29 or S30 or S31 or S32 or S33 or S34 or S35 or S36 or S37
S37: TI ( (control* or prospectiv* or volunteer*) ) OR AB ( (control* or prospectiv* or volunteer*) )
S36: (MH “Prospective Studies”)
S35: (MH “Evaluation Research”)
S34: TI random* OR AB random*
S33: TI placebo* OR AB placebo*
S32: (MH “Placebos”)
S31: TI ( ((singl* or doubl8 or tripl* or trebl*) N24 (blind* or mask* or dummy*)) ) OR AB ( ((singl* or doubl8 or tripl* or trebl*) N24 (blind* or mask* or dummy*)) ) OR SU ( ((singl* or doubl8 or tripl* or trebl*) N24
S30: TI (clin* N24 trial*) OR AB (clin* N24 trial*)
S29: (MH "Clinical Trials+")
S28: PT clinical trial
S27: S4 or S5 or S6 or S7 or S8 or S9 or S10 or S11 or S12 or S13 or S14 or S15 or S16 or S17 or S18 or S19 or S20 or S21 or S22 or S23 or S24 or S26
S26: TI eCBT* OR AB eCBT* OR SU eCBT*
S25: TI cCBT* OR AB cCBT* OR SU cCBT*
S24: TI computer assisted therapy OR AB computer assisted therapy OR SU computer assisted therapy
S23: TI multimedia* OR AB multimedia* OR SU multimedia*
S22: TI ipad* OR AB ipad* OR SU ipad*
S21: TI smart* phone* OR AB smart* phone* OR SU smart* phone*
S20: TI cell* phone* OR AB cell* phone* OR SU cell* phone*
S19: TI laptop* OR AB laptop* OR SU laptop*
S18: TI computer program* OR AB computer program* OR SU computer program*
S17: TI computer application software* OR AB computer application software* OR SU computer application software*
S16: TI software tool* OR AB software tool* OR SU software tool*
S15: TI computer software* OR AB computer software* OR SU computer software*
S14: TI technologybased* OR AB technologybased* OR SU technologybased*
S13: TI technology-based* OR AB technology-based* OR SU technology-based*
S12: TI online* OR AB online* OR SU online*
S11: TI webinar* OR AB webinar* OR SU webinar*
S10: TI webbased* OR AB webbased* OR SU webbased*
S9: TI internet* OR AB internet* OR SU internet*
S8: (MH "Therapy, Computer Assisted+")
S7: (MH "Communications Software+")
S6: (MH "Mobile Applications+")
S5: (MH "Multimedia+")
S4: (MH "Data Communications+")
S3: S1 or S2
S2: (postpartum or post partum or postnatal or post natal or puerper*) N3 (depress* or dysthymi* or "adjustment disorder*" or "mood disorder*" or "affective disorder*" or "affective symptom*")
S1: (MH "Depression, Postpartum")
Scopus
(TITLE-ABS-KEY("postpartum* depression*" OR "postpartum* depress*" OR "post partum* depress*" OR "postnatal* depress*" OR "post natal* depress*" OR (puerper*) ))
AND
(TITLE-ABS-KEY("internet" OR "webbased" OR "online" OR "technology-based" OR "technologybased" OR "computer software" OR "software" OR "computers" OR "laptop" OR "cell phone" OR "smart phone" OR "ipad" OR "mobile devices" OR "multimedia" OR "computer assisted therapy" OR "cCBT" OR "eCBT")
AND
((INDEXTERMS ( "clinical trials" OR "clinical trials as a topic" OR "randomized controlled trial" OR "Randomized Controlled Trials as Topic" OR "controlled clinical trial" OR "Controlled Clinical Trials" OR "random allocation" OR "Double-Blind Method" OR "Single-Blind Method" OR "Cross-Over Studies" OR "Placebos" OR "multicenter study" OR "double blind procedure" OR "single blind procedure" OR "c…
ICTRP
depress* and prevent* and postpartum or depress* and prevent* and postnatalor depress* and prophyla* and postpartum or depress* and prophyla*and postnatal
CT.gov：https://clinicaltrials.gov/ct2/search/advanced?cond=&term=&cntry=&state=&city=&dist=
(prevention or prevent or prophylaxis) and (depression or depressive) and (postnatal or post-natal or postpartum or post-partum)
ProQuest Dissertations & Theses A&I
all("postpartum* depression*" OR "postpartum* depress*" OR "post partum* depress*" OR "postnatal* depress*" OR "post natal* depress*" OR puerper*)
AND
all("internet" OR "web" OR "webbased" OR "online" OR "technology-based" OR "technologybased" OR "computer software" OR "software" OR "computers" OR "apps" OR "application" OR "laptop" OR "cell phone" OR "smart phone" OR "ipad" OR "mobile devices" OR "multimedia" OR "computer assisted therapy" OR "CCBT" OR "eCBT")
AND
(SU("Treatment Effectiveness Evaluation") OR all("Treatment Outcomes" OR "comparative stud*" OR (evaluat* NEAR/3 stud*) OR ((singl* OR doubl* OR trebl* OR tripl*) NEAR/3 (blind* OR mask*))) OR ti(randomized OR randomised OR randomly OR trial OR groups) OR ab(randomized OR randomised OR randomly OR trial OR groups))
Supplementary table 1 indicates the search strategies and terms of each electronic database. The electronic databases are the Cochrane Central Register of Controlled Trials (CENTRAL), MEDLINE via Ovid, Scopus, PsycINFO, CINAHL, ProQuest Dissertations & Theses A&I, the International Clinical Trials Platform Search Portal (ICTRP), and Clinical Trials.
