# Supplementary material for: App-based interventions for the prevention of postpartum depression: a systematic review and meta-analysis
Source: BMC Pregnancy Childbirth. 2023 Jun 14;23:441. doi: 10.1186/s12884-023-05749-5 (PMC10265566; doi:10.1186/s12884-023-05749-5)
Supplement: Supplementary file 2 — Additional file 2: Supplementary Table 2. Characteristics of studies included in systematic review. [file 12884_2023_5749_MOESM2_ESM.xls]

## Sheet: Sheet1
Supplementary table 2 Characteristics of studies included in systematic review
Study ID	Country	N	Age mean	Timing of intervention	Name of intervention	Contents of Intervention	Control	Complete rate in intervention group
Barrera et al. 2015	USA	intervention 435 control 417	total 30.19 intervention 29.81 control 30.59	prepartum	Mothers and Babies Course	The educational content about childcare and the lessons based on a cognitive-behavioural framework	Information only; postpartum depression information was accesible via the internet	13.10% (57/435)
Bear et al. 2022	New Zealand, Australia	intervention 49 control 50	total 31.16 intervention 31.16 control 31.35	postpartum	Smiling Mind	The mindfulness meditation practices	Control app (Baby+ Tracker) Postnatal support and information, tracking infant progress, milestones and daily routine and capturing memorable moments	30.61% (15/49)
Chan et al. 2019	China (HongKong)	intervention 330 control 330	total 31.15 intervention 31.30 control 31.20	prepartum	the iParent app	The educational content about childcare and the interactive Q and A	regular care	66.06% (218/330)
Fernandes et al. 2022	Portugal	intervention 146 control 146	total 34.03 intervention 34.72 control 33.34	postpartum	Mindful Moment	The self-guided web application that is based on mindfulness- and compassion-based therapies Psychoeducational materials, formal meditation practices, self-compassion practices, and mindful parenting exercises	regular care	47.95% (70/146)
Fonesca et al., 2020	Portugal	intervention 98 control 96	total 32.58 intervention 32.22 control 32.94	postpartum	Be a Mom	The web-based self-guided cognitive-behavioural intervention	regular care	41.84% (41/98)
Haga et al., 2019	Norway	Intervention 678 control664	total 31.05 intervention 31.00 control 31.10	prepartum	Mamma Mia	The fully automated internet-based program for psychoeducation	regular care	56.19% (381/678)
Kalmbach et al., 2018	USA	intervention 46 control 45	total 29.03 intervention 28.91 control 29.16	prepartum	Sleepio	The digital cognitive behavioural therapy	Weekly email messages with sleep hygiene recommendations	95.65% (44/46)
Kocak et al. 2021	Turkey	intervention 62 control 62	total 26.79 intervention 25.88 control 27.70	postpartum	BebekveBiz	The information about childcare and the consultancy service The notification for increasing the motivation of the mothers	regular care	80.65% (50/62)
Liu et al. 2021	Taiwan	intervention 65 control 65	total 31.81 intervention 30.32 control 33.29	prepartum	We'll app	The mindfulness and perceived social support interventions	regular care	100% (65/65)
Monteiro et al. 2020	Portugal	intervention 191 control 176	total 33.00 intervention 32.97 control 33.03	postpartum	Be a Mom	The web-based self-guided cognitive-behavioral intervention to prevent postpartum depression, the postpartum depression alert signs, and the professional help-seeking	regular care	54.45% (104/191)
Nishi et al. 2022	Japan	intervention 2509 control 2608	total 30.44 intervention 30.37 control 30.50	prepartum	no name	The smartphone-based internet cognitive behavioural therapy Psychoeducation, case formulation based on a cognitive-behavioural model, behavioral activation, self-compassion, mindfulness, and problem-solving	regular care	67.96% (1705/2509)
Qin et al. 2022	China	intervention 57 control 55	total 31.90 intervention 31.60 control 32.20	postpartum	CareMom program	The videos and quizzes based on cognitive behavioural therapy topics about postpartum depression The mood management component for recording user's daily moods	regular care	91.23% (52/57)
Shorey et al. 2017	Singapore	intervention 63 control 62	total 32.66 intervention 32.08 control 33.25	postpartum	Home-but not alone	The psychoeducation support to parents, push notifications, and asynchronous communication with health care professionals	regular care	81.75% (103/126) (couples)
Shorey et al. 2019	Singapore	intervention 59 control 59	total 30.9 intervention 30.40 control 31.40	prepartum	no name	The technology-based supportive educational parenting program via the app The telephone-based antenatal educational session, the telephone-based immediate postnatal educational session, and the mHealth app-based follow-up educational session	regular care	74.58% (44/59)
Shorey et al. 2023	Singapore	intervention 50 control 50	total 30.20 intervention 29.90 control 30.50	prepartum	Supportive Parenting App	The psychoeducational content based on social cognitive theory and attachment theory The emotional and informational support from peer volunteers	regular care	76.00% (38/50) (couples)
Zhang et al. 2023	China	intervention 118 control 118	total 27.35 intervention 27.28 control 27.42	postpartum	no name	The educational content about daily care, growth and development, and postpartum care The reminder forum	regular care	96.61% (114/118)
Supplementary table 2 indicates these items of each RCT. The items are the country, the number of people included, mean age, the timing of intervention, the name of intervention, the content of interventions and controls, and the complete rate in the intervention group.
